# Supplementary material for: Impact of Nutritional Tea Polyphenols on Growth, Feed Efficiency, Biochemical Traits, Antioxidant Capacity, Haematological Parameters and Immunity in Coho Salmon (Oncorhynchus kisutch)
Source: Animals (Basel). 2024 Jul 18;14(14):2104. doi: 10.3390/ani14142104 (PMC11274171; doi:10.3390/ani14142104)
Supplement: Supplementary file 1 [file animals-14-02104-s001.zip]

Archive with 1 entries (1 files):
- animals-3088577-supplementary.pdf
